# Supplementary material for: Effects of Exergame with Biofeedback Training on Functional Status, Cognition, and Quality of Life in Outpatients with Polyneuropathies: A Longitudinal Pilot Study
Source: Brain Sci. 2025 Dec 29;16(1):45. doi: 10.3390/brainsci16010045 (PMC12839407; doi:10.3390/brainsci16010045)
Supplement: Supplementary file 1 [file brainsci-16-00045-s001.zip]

Archive with 1 entries (1 files):
- brainsci-4063966-supplementary.pdf
